# Supplementary material for: Long-term results after modified Steel´s triple pelvic osteotomy
Source: Sci Rep. 2025 Dec 9;16:1663. doi: 10.1038/s41598-025-31203-x (PMC12800234; doi:10.1038/s41598-025-31203-x)
Supplement: Supplementary file 1 — Supplementary Material 1 [file 41598_2025_31203_MOESM1_ESM.xlsx]

## Sheet: List1
					age at time of operation	follow up					Harris hip score		non arthritic hip score
	difficulties after surgery	name		date of operation			next operations	X-ray before operation	diagnosis	difficulties before surgery	before operation (left/right)	after operation (left/right)	difficulties before surgery	after operation (left/right)
A-B	minimal pain, no limp	Francová ( Veverková ) Eva		2004-06-22	16	15			DDH	pain and shortening	65	91		85
A-B	without pain, without limping	Vondráková Hana		2003-09-23	16	16			DDH	pain and shortening		97		99
	pain + no limp	Marušková ( Bubelínová ) Viktorie		1999-07-14	22	19			DDH	pain and shortening	94	52		61	63
	pain + limping	Gryczová ( Plzáková ) Petra		1994-02-08	22	25	derotational and valgus OT of the femur		DDH	pain and shortening		57		65	68
A-B	without pain, without limping	Boženíková Šárka		8/05 l.sin., 1/06 l.dx.	21	14			DDH	pain and shortening		94		99
C	mild pain, mild limping	Kurandová Helena		1992-01-21	14	27			DDH	shortening, without pain		82		78
A-B	without pain, without limping	Knapová (Riedlová) Hanka		1993-09-30	16	16	11/93 OT prox. femur, 6/09 THA l.dx.		DDH	pain and shortening		88		96
	pain + limping	Tomášová ( Kalábová ) Zuzana		1997-06-19	18	22	valgus and derotation of proximal femur		AVN, mushroom head	pain and shortening	60	60		79	80
A-B	without pain, without limping	Kourková Iveta		2010-02-03	15	18			DDH	pain and shortening		94		85
A-B	without pain, without limping	Syslová Andrea-jen Salter		1991-06-11	6	28			DDH	shortenting		98		100
	mild pain, mild limping	Kopečná Daniela		9/92 l.sin., 6/97 l.dx.	28	27			DDH	limped without pain, shortening		70		74
A-B	mild pain, mild limping	Lhotáková ( Ulmanová ) Miluše		10/01 l.sin., 9/02 l.dx.	26	18			DDH	pain and shortening				81
C	mild pain, mild limping	Novotná ( Pfeiferová ) Lucie		7/94 l.sin., 11/94 l.dx.	14	13	6/07 THA l.dx., 4/08 THA l.sin.		DDH	shortening, pain, limited mobility	25	68		74
C	mild pain, mild limping	Cetlová (Arnoštová) Renata		11/2001 l.sin., 10/2002 l.dx.	33	18			DDH, l.sin. AVN OB III.	without pain	57	78		83
	pain + limping	Matulová ( Tománková) Kateřina		1993-04-27	13	26	6/94 lengthening OT of the neck with transposition of the greater trochanter		DDH	shortenting, without pain		68		65
C	mild pain, limping	Adámková (Bechyňová, Kyzlíková) Pavla		1994-12-12	15	25	adductor tenotomy, valgus intertroch. OT		necrosis of the head after a fall	3cm shortening, pain, limping		73		71	74
A-B	without pain, without limping	Jiskrová (Popelková) Lucie		2002-06-10	16	17			DDH	shortening 1,5cm	61	96	74	89
	pain + limping	Blaháková Marie		1998-04-23	26	12	2010 THA		DDH	limited movement painful	62	47	70	69
	pain + limping	Honsová Kamila		1994-05-26	33	21	1980-transposition of the greater trochanter, 2009 OS of the pelvic articular surface, 2015 THA	Neck shortening, varus and overgrowth of the greater trochanter	DDH	pain, shortening 1,5cm		30		46	58
	pain + limping	Pecháčková ( Matiášková, Máchová) Monika		1989-04-25	15	30	repeated femoral lengthening for shunting		DDH	shortening		33		25
	mild pain, mild limping	Eliášová ( Šoltysová) Gabriela		1992-02-11	16	27			necrosis after cervical fracture with OS	shortening and movement restriction		65		71
	pain + limping	Pechová (Šeráková) Kateřina		1993-03-11	15	26	varization and abbreviation		coxitis	shortening 3,5cm, pain		63
	pain + limping	Baletková (Juklová) Marcela		1987-05-27	16	32	Wagner OT, abbreviation on the right, 2018 THA		DDH, AVN O-B II.	pain, shortenting 5cm		40		40
	pain + limping	Nádherná Andrea		1900-04-07	25	18	THA 2018		DDH	pain and shortening		47		46
	pain + limping	Šulgánová (Zámostná) Alena		1993-07-08	15	26	Wagner OT 3/94,		DDH	shortenting 2cm		60		41	45
C	mild pain, mild limping	Steinbergerová (Kudláčová) Martina		2012-05-30	27	7			DDH	pain and shortening	40	80	30	63
	pain + limping	Vargovčíková (Bockerová) Lucie		2007-08-30	27	12	Salter + cervical lengthening OT + reduction of the greater trochanter. Before Steele, revision for the posterior joint, 11/15 THA		DDH	shortening 1,5cm, pain		29		63	75
A-B	without pain, without limping	Jandáková Vendula		6/99 l.dx., 7/2000 l.sin.	10	20			DDH	without difficulty		97		95
C	mild pain, mild limping	Hegerová Jana		1998-04-15	26	21		slightly flattened head	AVN	pain and shortening		77		76	84
A-B	mild pain, mild limping	Straková Eliška		2012-06-07	17	7	8/95 open reduction and derotation of the proximal femur		DDH	pain		85		78	85
	without pain, without limping	Koppová (Pfeiferová) Helena		2003-08-12	23	16			DDH	pain and shortening		69		99
A-B	without pain, without limping	Mandová (Salátová) Marcela		6/97 l.sin./4/99 l.dx.	26	22		ovoid head	DDH	pain and shortening	40	88	40	93
	pain + limping	Podgorná Anna		1/98 l.sin, 99 l.dx	36	21	before THA		DDH	great pain		38/44		40	45
	without pain, without limping	Nová Natálie		6/02 l.sin., 6/01 l.dx	19	18		spherical head, subluxated	DDH	pain after exertion		93		95
	pain	Kožená Alexandra		1/2001 l.sin.	23	19	shelf surgery on the right, ischium modeling on the left	spherical head, subluxated, valgus hip	DDH	rest pain		92		92
					37	20								45
					27	20
					11	19
					22	13
					20	17
					33	22
					27	17
A-B	without pain, without limping	Hauser Zdeněk		1997-11-12	39	8	1/2005 THA l.dx.	flattened ovoid head, sec. arthrosis	DDH	pain, 1cm shortening, no limitation of movement		94		93
A-B	without pain, without limping	Doupník Martin		1999-12-07	18	20		without arthrosis	DDH	1cm shortening, full range of motion, pain during prolonged exertion		91		93
A-B	without pain, without limping	Huml Michal		1996-09-25	15	23		without arthrosis	DDH	pain during exertion, 0.5cm shortening		90		94
A-B	minimální bolest, minimální kulhání	Nedvěd Jakub		1995-09-05	15	24	4/98 neck lengthening OT with transposition of the greater trochanter	without arthrosis	Perthes, DDH, OB II.	4cm (1cm) shortening, pain,		93		95
C	minimal pain, no limp/pain + limp	Ryzák Jiří		07.02.2011 l.sin., 12.4.2012 l.dx.	31	5	3/17 THA l.dx.	impingement, ovoid flattened heads	DDH	pain during exertion, limited movement	53/55	91/42	49/49	83	58
	pain + limping	Tománek Jakub		2008-09-17	29	11			DDH	pain		62		61
	pain + limping	Novotný Milan		1994-05-17	16	25	2008 THA	flattened head	DDH, AVN	pain after exertion, 1cm shortening	38	15
		Řeháček Jaroslav		1995-02-17	25	24	96 adductor tenotomy		DDH	4cm shortening, (2.5cm), limping
A-B	minimal pain, minimal limping	Kobza Pavel		2005-01-31	39	14			DDH	pain after exertion		89
	pain + limping	Bahník Oto		1999-06-01	34	12	5/2011 THA l.dx. (10 years without pain)		DDH	pain after exertion, shortening 1cm	96	43
A-B	minimal pain, no limp	Kastl Michal		4.1.1994 l.dx., 14.7.1994 l.sin.	11	25	3/98 transposition of the greater trochanter on the left and 4/98 on the right		AVN	pain and shortening		96		89
		Valenta Tomáš		1999-06-01	15	20			DDH	pain during exertion, limping
	pain, no limp	Pištěk Robert		2004-12-03	10	15			necrosis of the head after coxitis	pain, shortening 1cm (0cm)		73		74
	pain + limping	Lemfeld Jan		01.03.2001 vlevo	12	18	2/02 prolongation OT of the neck with transposition of the greater trochanter, abbreviation of the right femur		AVN O-B III.	shortening 2cm (3,5cm)		69
C	pain + limping	Fiala Martin		2011	18	8			Perthes, AVN O-B II.	shortening 3cm		70		71
	pain + limping	Vodička Jan		21.10.2011 l.dx., 6.12.2012 l.sin.	26	8			DDH	pain, shortenting 1cm l.dx.	54	51
A-B	minimal pain, minimal limping	Hort Ondřej		2007-09-18	10	12	temporary epiphyseodesis on the left for a 3cm shunt		Perthes, AVN O-B II.	shortening 1,5cm		91		93
					32	14
	pain + limping	Dvořák Petr		1995-10-31	21	24			DDH	pain and shortening		50		73
C	minimal pain, minimal limping	Šimek Petr		1996-05-16	15	23			DDH	pain and shortening		78		75
	minimal pain, no limp	Olšák Vít		2000-10-11	28	19		mushroom head, cervical shunt, great trochanter overgrowth	AVN	sometimes pain and shortening		81		77
	without pain, without limping	Georgiev Radek		2002-01-11	21	17			Perthes	pain and shortening		95		95
					11	5								3727
					27	7
					34	25					800	3907	312	3325
					14	17					mean 57	mean 71	mean 52	mean 75
					1449	1250						15-99		15-100
		pain-free or minimal pain after 18 years 18 patients with 23 hips
		with mild pain 9 patients after 16.7 years			56 patients, 35 women, 21 men							above 90:17		above 90:15
					after bilateral operations 3 men, 9 women							80-89:7		80-89:7																	number of hips	age	follow-up	HHS	nAHS	THA
		Pain-free or mild pain in 27 patients with 32 hips after 17.5 years			Total 68 hips							70-79:7		70-79:12																children	33	13.6	21.6	75.5	76	5x
								Table 1.: Indication				under 70:24		under 70:16																adults	35	27.9	16.6	67	69	7x
		Table 2.: Next operations			average age at surgery 21.2 years (6-39)			DDH	44
		THA	12		average follow-up 18.5 years (5-32)			Perthes	4
		transposition of the greater trochanter	9					AVN	11
		adductor tenotomy	2					coxitis	2
		epiphyseodesis on the other side	1					necrosis capitis after trauma	2			adjusted data even after accounting for bilateral operations:		adjusted data even after accounting for bilateral operations:
		valgus and derotation OT of the proximal femur	6									Nad 90:17		Nad 90:15
		abbreviation OT on the other side	2									80-89:7		80-89:10
					age at the time of surgery			pain and shortening	34			70-79:7		70-79:15
		time from surgery to THA	16 years (8-25)		10-19	33		pain without shortening	8			Pod 70:24		Pod 70:20
					20-29	24		without pain	5
					30-39	11		shortening without pain	9			after percentage calculation to 68		after percentage calculation to 68
											Nad 90	21		17
			age at the time of surgery	THA after years							80-89	9		11
		THA by children	16	16							70-79	9		17
			14	13							Pod 70	29		23
			14	14
			16	32													HHS		nAHS		follow-up		HHS		nAHS		follow-up
			16	25	1985	15										children	91		85		15	adults	52		61	63	19
					1986	14											97		99		16		57		65	68	25
		average	15.2	20	1987	12											82		78		27		96		99		14
					1988	13											88		96		16		60		79	80	22
		THA by adults	26	12	1989	11											94		85		18		70		74		27
			33	21	1990	8											98		100		28				81		18
			25	18	1991	22											68		74		13		78		83		18
			27	12	1992	25											68		65		26		47	70	69		12
			39	8	1993	8											73		71	74	25		30		46	58	21
			31	5	1994	22											96	74	89		17		47		46		18
			34	12	1995	18											36		25		30		80	30	63		7
					1996	20											65		71		27		29		63	75	12
		average	30.7	12.6	1997	16											63				26		77		76	84	21
					1998	18											40		40		32		69		99		16
					1999	17											60		41	45	26		88		93		22
					2000	24											98		95		20		38	44	40	45	21
					2001	17											85		78	85	7		93		95		18
					2002	14											90		94		23		92		92		19
					2003	9											93		95		24				45		8
					2004	11											15				25		94		14		20
					2005	5											96		89		25		91		12		5
					2006	7															20		91	49	83	58	11
					2007	11		Clinical results:									73		74		15		62		61		24
					2008	8		overall:	before surgery	after surgery	improvement						69				18						14
					2009	12		pain	46	38	8												89				12
					2010	9		limping	51	37	14												43				8
					2011	10		HHS	58 (38-94)	67 (15-99)	9												70		71		8
					2012	9		nAHS	53 (30-70)	75 (15-100)	22												51				12
								1. group															91		93		14
								pain	25	18	7																24
								limping	28	15	13												50		73		23
								HHS		68 (15-98)													78		75		19
								nAHS		77 (25-100)													81		77		17
								2. group															95		95
								pain	24	13	11
								limping	25	14	11
								HHS		62 (29-94)						mean	75.5		76		21,6 year		67		69		16,6 year
								nAHS		71 (40-95)						over 80	12		11		7-32 years		12		14		5-27 years
								3. group								under 80	12		12				21		23
								pain	7	7	0
								limping	0	1	-1
								HHS		74 (63-95)
								nAHS		81 (71-95)
								Radiological results
								overall:	before surgery	after surgery	improvement
								CE angel	12° (-24°-42°)	34° (-3°-62°)	22°
								Sharp-Ulmann angel	49° (38°-63°)	36° (22°-59°)	13°
								1. group
								CE angel	15° (11°-19°)	36° (18°-56°)	21°
								Sharp-Ulmann angel	48° (39°-52°)	34° (22°-50°)	14°
								2. group
								CE angel	-2° (-24°-9°)	26° (-3°-51°)	28°
								Sharp-Ulmann angel	53° (41°-63°)	39° (23°-59°)	14°
								3. group
								CE angel	29° (19°-43°)	47° (42°-53°)	18°
								Sharp-Ulmann angel	45° (42°-47°)	32° (22°-37°)	13°
								number of operation	age	follow-up	HHS	nAHS	THA
							children	33	13.6	21.6	75.5	76	5x
							adults	35	27.9	16.6	67	69	7x
