# Supplementary material for: Long-term results after modified Steel´s triple pelvic osteotomy
Source: Sci Rep. 2025 Dec 9;16:1663. doi: 10.1038/s41598-025-31203-x (PMC12800234; doi:10.1038/s41598-025-31203-x)
Supplement: Supplementary file 2 — Supplementary Material 2 [file 41598_2025_31203_MOESM2_ESM.ods]

## Sheet: List1
		cross-over sign		CE		Sharp angel				8	20	50	43
		before surgery	after surgery	before surgery	after surgery	before surgery	after surgery			-11	11	61	48
Ryzák Jiří		+,+	+,+	8/2	20/36	50/59	43/41			25	47	55	37
Mlynár Josef		-	-	-11	11	61	48			11	24	47	38
Ernest Pavel		-	-	25	47	55	37			-8	20	58	36
Daňa Petr		-	+	11	24	47	38			18	56	39	26
Grill Matouš		-	+	-8	20/36	58	36			6	16	41	37
Jakoubek Michal		+	+	18	56	39	26			19	53	47	22
Lanc Ondřej		+/-	+	6	16	41	37			13	31	45	34
Fiala Martin		-	+	19	53	47	22			43	47	42	37
Vodička Jan		+/-	+/-	13/18	31/33	45/48	34/36			2	36	59	41
Hort Ondřej		+/-	+	43	47	42	37			18	36	48	36
											33
										5	51	44	32
										20	42	52	35
Vargovčíková Lucie		+	+	5	51	44	32			46	62	42	32
Šádová Renata		-	+	20	42	52	35			-6	12	58	46
Paurová Markéta		+/-	+/-	46	62	42	32			-5	-3	49	46
Plavcová Iveta		-	+	-6	12	58	46			-3	19	63	48
Byrtusová Silvie		-	-	-5	-3	49	46			23	34	50	34
Hlavničová Michaela		-	-	-3	19	63	48			-9	3	58	50
Kratochvílová Zdenka		-, -	-, +	23,27	34,46	50,48	34,35			27	46	48	35
Špundová veronika		-	+	-9	3	58	50			34	58	40	28
Švihlová Kateřina ( Ganzova OT)										17	40	49	31
Sedláčková Monika		+,- / +,-	+,-/ +	34,29	58,46	40,47	28,31			13	42	49	27
Havlová Andrea		-/-	+/+	17,12	40,41	49,52	31,35			19	36	47	33
Kotačková Monika		-	+	13	42	49	27			29	46	47	31
Lukačová Jiřína		-	-	19	36	47	33			20	34	46	40
Alfandi Nour										-2	-3	63	59
Krejčí Aneta		-	+	20	34	46	40			-4	24	55	40
Špringlová Anna				-2	-3	63	59			16	30	52	43
Steinbergerová-pěkný RTG		-	-	-4	24	55	40			12	41	52	35
Straková Eliška		-	-	16	30	52	43			11	41	50	37
iliciu Tatiana ( Pemberton)										38	35	38	36
Horáková Miroslava		-	-	11	41	50	37			-2	23	50	38
Preislerová Adéla		-	-	38	35	38	36
Gajdošíková Iveta		-	+	-2	23	50	38			41	54	38	27
Páchová Jiřina ( periacetabulární OT)
Palmeriová Gabriela		-	-	41	54	38	27			-18	35	54	27
Michaličová Barbora ( reverzní OT)										1	23	48	42
Dvořáčková Aneta		-	+	-18	35	54	27			32	45	45	35
Klubalová Václava		-	-	1	23	48	42
Kadaňová Lucie				32	45	45	35			7	25	48	36
Měšťáková Tereza										-24	37	46	26
Sehrigová Nikola		-	-	7	25	48	36
Hrochová Vendula		-	-	-24	37	46	26			23	51	46	23
Nguyen Kieu Ngan										11	35	45	30
Munzarová Tereza		+	+	23	51	46	23			14	23	43	27
Klyufinska Roksolana		-	+	11	35	45	30			9	28	50	38
Řeháková Pavla		-	+	14	23	43	27			3	47	53	39
Šinková Nina Mária		-	+	9	28	50	38			12	25	52	39
Hartová Markéta		+	+	3	47	53	39
Svobodová Barbora		+	+	12	25	52	39			18	35	49	38
Jindrová Dita ( periacetabulární OT)										13	18	49	50
Hendrychová Veronika		-	+	18	35	49	38			-5
Heroldová Iveta		-	+/-	13	18	49	50			9	38	49	23
Schneiderová Kristýna ( Pembertonova OT)		-	+								26	47	33
Kozelková Lenka		-,-	-,-	9/-5	38/26	49/47	23/33			16	45	52	33
Smolíková Romana ( není RTG)										31	50	50	26
Boženíková Šárka		-	+	16	45	52	33			636	1783	2558	1863
Vágnerová Šárka		-	+	31	50	50	26
	average			12	34	49	36
				(-24-43)	(-3-62)	(38-63)	(22-59)
	CE >20°			14	30,00 %
	CE 10°-20°			12	26,00 %	17
	CE <10°			21	44,00 %
